# Supplementary material for: Antihypertensive effects of yoga in a general patient population: real-world evidence from electronic health records, a retrospective case-control study
Source: BMC Public Health. 2022 Jan 27;22:186. doi: 10.1186/s12889-022-12569-3 (PMC8796468; doi:10.1186/s12889-022-12569-3)
Supplement: Supplementary file 1 — Additional file 1. List of ICD codes. ICD codes of comorbidities most common to hypertension and identified in this data set. [file 12889_2022_12569_MOESM1_ESM.csv]

Additional File 1. Table of ICD codes representing common comorbidities of hypertension (based on chronic condition dyads from the Centers for Medicaid and Medicare Services) extracted from the EHR
CODE	CODE_DESCRIPTION
249	SECONDARY DIABETES MELLITUS WITHOUT MENTION OF COMPLICATION, NOT STATED AS UNCONTROLLED, OR UNSPECIFIED
249.01	SECONDARY DIABETES MELLITUS WITHOUT MENTION OF COMPLICATION, UNCONTROLLED
249.4	SECONDARY DIABETES MELLITUS WITH RENAL MANIFESTATIONS, NOT STATED AS UNCONTROLLED, OR UNSPECIFIED
249.41	SECONDARY DIABETES MELLITUS WITH RENAL MANIFESTATIONS, UNCONTROLLED
249.5	SECONDARY DIABETES MELLITUS WITH OPHTHALMIC MANIFESTATIONS, NOT STATED AS UNCONTROLLED, OR UNSPECIFIED
249.6	SECONDARY DIABETES MELLITUS WITH NEUROLOGICAL MANIFESTATIONS, NOT STATED AS UNCONTROLLED, OR UNSPECIFIED
249.61	SECONDARY DIABETES MELLITUS WITH NEUROLOGICAL MANIFESTATIONS, UNCONTROLLED
249.8	SECONDARY DIABETES MELLITUS WITH OTHER SPECIFIED MANIFESTATIONS, NOT STATED AS UNCONTROLLED, OR UNSPECIFIED
249.9	SECONDARY DIABETES MELLITUS WITH UNSPECIFIED COMPLICATION, NOT STATED AS UNCONTROLLED, OR UNSPECIFIED
249.91	SECONDARY DIABETES MELLITUS WITH UNSPECIFIED COMPLICATION, UNCONTROLLED
250	DIABETES MELLITUS
250	DIABETES MELLITUS WITHOUT MENTION OF COMPLICATION, TYPE II OR UNSPECIFIED TYPE, NOT STATED AS UNCONTROLLED
250.01	DIABETES MELLITUS WITHOUT MENTION OF COMPLICATION, TYPE I [JUVENILE TYPE], NOT STATED AS UNCONTROLLED
250.02	DIABETES MELLITUS WITHOUT MENTION OF COMPLICATION, TYPE II OR UNSPECIFIED TYPE, UNCONTROLLED
250.03	DIABETES MELLITUS WITHOUT MENTION OF COMPLICATION, TYPE I [JUVENILE TYPE], UNCONTROLLED
250.1	DIABETES WITH KETOACIDOSIS, TYPE II OR UNSPECIFIED TYPE, NOT STATED AS UNCONTROLLED
250.11	DIABETES WITH KETOACIDOSIS, TYPE I [JUVENILE TYPE], NOT STATED AS UNCONTROLLED
250.2	DIABETES WITH HYPEROSMOLARITY, TYPE II OR UNSPECIFIED TYPE, NOT STATED AS UNCONTROLLED
250.22	DIABETES WITH HYPEROSMOLARITY, TYPE II OR UNSPECIFIED TYPE, UNCONTROLLED
250.32	DIABETES WITH OTHER COMA, TYPE II OR UNSPECIFIED TYPE, UNCONTROLLED
250.4	DIABETES WITH RENAL MANIFESTATIONS, TYPE II OR UNSPECIFIED TYPE, NOT STATED AS UNCONTROLLED
250.41	DIABETES WITH RENAL MANIFESTATIONS, TYPE I [JUVENILE TYPE], NOT STATED AS UNCONTROLLED
250.42	DIABETES WITH RENAL MANIFESTATIONS, TYPE II OR UNSPECIFIED TYPE, UNCONTROLLED
250.43	DIABETES WITH RENAL MANIFESTATIONS, TYPE I [JUVENILE TYPE], UNCONTROLLED
250.5	DIABETES WITH OPHTHALMIC MANIFESTATIONS, TYPE II OR UNSPECIFIED TYPE, NOT STATED AS UNCONTROLLED
250.51	DIABETES WITH OPHTHALMIC MANIFESTATIONS, TYPE I [JUVENILE TYPE], NOT STATED AS UNCONTROLLED
250.52	DIABETES WITH OPHTHALMIC MANIFESTATIONS, TYPE II OR UNSPECIFIED TYPE, UNCONTROLLED
250.53	DIABETES WITH OPHTHALMIC MANIFESTATIONS, TYPE I [JUVENILE TYPE], UNCONTROLLED
250.6	DIABETES WITH NEUROLOGICAL MANIFESTATIONS, TYPE II OR UNSPECIFIED TYPE, NOT STATED AS UNCONTROLLED
250.61	DIABETES WITH NEUROLOGICAL MANIFESTATIONS, TYPE I [JUVENILE TYPE], NOT STATED AS UNCONTROLLED
250.62	DIABETES WITH NEUROLOGICAL MANIFESTATIONS, TYPE II OR UNSPECIFIED TYPE, UNCONTROLLED
250.63	DIABETES WITH NEUROLOGICAL MANIFESTATIONS, TYPE I [JUVENILE TYPE], UNCONTROLLED
250.7	DIABETES WITH PERIPHERAL CIRCULATORY DISORDERS, TYPE II OR UNSPECIFIED TYPE, NOT STATED AS UNCONTROLLED
250.71	DIABETES WITH PERIPHERAL CIRCULATORY DISORDERS, TYPE I [JUVENILE TYPE], NOT STATED AS UNCONTROLLED
250.72	DIABETES WITH PERIPHERAL CIRCULATORY DISORDERS, TYPE II OR UNSPECIFIED TYPE, UNCONTROLLED
250.73	DIABETES WITH PERIPHERAL CIRCULATORY DISORDERS, TYPE I [JUVENILE TYPE], UNCONTROLLED
250.8	DIABETES WITH OTHER SPECIFIED MANIFESTATIONS, TYPE II OR UNSPECIFIED TYPE, NOT STATED AS UNCONTROLLED
250.81	DIABETES WITH OTHER SPECIFIED MANIFESTATIONS, TYPE I [JUVENILE TYPE], NOT STATED AS UNCONTROLLED
250.82	DIABETES WITH OTHER SPECIFIED MANIFESTATIONS, TYPE II OR UNSPECIFIED TYPE, UNCONTROLLED
250.83	DIABETES WITH OTHER SPECIFIED MANIFESTATIONS, TYPE I [JUVENILE TYPE], UNCONTROLLED
250.9	DIABETES WITH UNSPECIFIED COMPLICATION, TYPE II OR UNSPECIFIED TYPE, NOT STATED AS UNCONTROLLED
250.91	DIABETES WITH UNSPECIFIED COMPLICATION, TYPE I [JUVENILE TYPE], NOT STATED AS UNCONTROLLED
250.92	DIABETES WITH UNSPECIFIED COMPLICATION, TYPE II OR UNSPECIFIED TYPE, UNCONTROLLED
250.93	DIABETES WITH UNSPECIFIED COMPLICATION, TYPE I [JUVENILE TYPE], UNCONTROLLED
272	PURE HYPERCHOLESTEROLEMIA
272.1	PURE HYPERGLYCERIDEMIA
272.2	MIXED HYPERLIPIDEMIA
272.3	HYPERCHYLOMICRONEMIA
272.4	OTHER AND UNSPECIFIED HYPERLIPIDEMIA
272.5	LIPOPROTEIN DEFICIENCIES
272.6	LIPODYSTROPHY
272.7	LIPIDOSES
272.8	OTHER DISORDERS OF LIPOID METABOLISM
272.9	UNSPECIFIED DISORDER OF LIPOID METABOLISM
303	ACUTE ALCOHOLIC INTOXICATION IN ALCOHOLISM, UNSPECIFIED
303.03	ACUTE ALCOHOLIC INTOXICATION IN ALCOHOLISM, IN REMISSION
303.9	OTHER AND UNSPECIFIED ALCOHOL DEPENDENCE, UNSPECIFIED
303.91	OTHER AND UNSPECIFIED ALCOHOL DEPENDENCE, CONTINUOUS
303.92	OTHER AND UNSPECIFIED ALCOHOL DEPENDENCE, EPISODIC
303.93	OTHER AND UNSPECIFIED ALCOHOL DEPENDENCE, IN REMISSION
305	ALCOHOL ABUSE, UNSPECIFIED
305.01	ALCOHOL ABUSE, CONTINUOUS
305.02	ALCOHOL ABUSE, EPISODIC
305.03	ALCOHOL ABUSE, IN REMISSION
305.1	TOBACCO USE DISORDER
402.01	MALIGNANT HYPERTENSIVE HEART DISEASE WITH HEART FAILURE
403	HYPERTENSIVE CHRONIC KIDNEY DISEASE, MALIGNANT, WITH CHRONIC KIDNEY DISEASE STAGE I THROUGH STAGE IV, OR UNSPECIFIED
403.1	HYPERTENSIVE CHRONIC KIDNEY DISEASE, BENIGN, WITH CHRONIC KIDNEY DISEASE STAGE I THROUGH STAGE IV, OR UNSPECIFIED
403.11	HYPERTENSIVE CHRONIC KIDNEY DISEASE, BENIGN, WITH CHRONIC KIDNEY DISEASE STAGE V OR END STAGE RENAL DISEASE
403.9	HYPERTENSIVE CHRONIC KIDNEY DISEASE, UNSPECIFIED, WITH CHRONIC KIDNEY DISEASE STAGE I THROUGH STAGE IV, OR UNSPECIFIED
403.91	HYPERTENSIVE CHRONIC KIDNEY DISEASE, UNSPECIFIED, WITH CHRONIC KIDNEY DISEASE STAGE V OR END STAGE RENAL DISEASE
404.11	HYPERTENSIVE HEART AND CHRONIC KIDNEY DISEASE, BENIGN, WITH HEART FAILURE AND WITH CHRONIC KIDNEY DISEASE STAGE I THROUGH STAGE IV, OR UNSPECIFIED
404.9	HYPERTENSIVE HEART AND CHRONIC KIDNEY DISEASE, UNSPECIFIED, WITHOUT HEART FAILURE AND WITH CHRONIC KIDNEY DISEASE STAGE I THROUGH STAGE IV, OR UNSPECIFIED
410	ACUTE MYOCARDIAL INFARCTION OF ANTEROLATERAL WALL, EPISODE OF CARE UNSPECIFIED
410.02	ACUTE MYOCARDIAL INFARCTION OF ANTEROLATERAL WALL, SUBSEQUENT EPISODE OF CARE
410.1	ACUTE MYOCARDIAL INFARCTION OF OTHER ANTERIOR WALL, EPISODE OF CARE UNSPECIFIED
410.11	ACUTE MYOCARDIAL INFARCTION OF OTHER ANTERIOR WALL, INITIAL EPISODE OF CARE
410.2	ACUTE MYOCARDIAL INFARCTION OF INFEROLATERAL WALL, EPISODE OF CARE UNSPECIFIED
410.3	ACUTE MYOCARDIAL INFARCTION OF INFEROPOSTERIOR WALL, EPISODE OF CARE UNSPECIFIED
410.31	ACUTE MYOCARDIAL INFARCTION OF INFEROPOSTERIOR WALL, INITIAL EPISODE OF CARE
410.4	ACUTE MYOCARDIAL INFARCTION OF OTHER INFERIOR WALL, EPISODE OF CARE UNSPECIFIED
410.41	ACUTE MYOCARDIAL INFARCTION OF OTHER INFERIOR WALL, INITIAL EPISODE OF CARE
410.42	ACUTE MYOCARDIAL INFARCTION OF OTHER INFERIOR WALL, SUBSEQUENT EPISODE OF CARE
410.7	SUBENDOCARDIAL INFARCTION, EPISODE OF CARE UNSPECIFIED
410.8	ACUTE MYOCARDIAL INFARCTION OF OTHER SPECIFIED SITES, EPISODE OF CARE UNSPECIFIED
410.81	ACUTE MYOCARDIAL INFARCTION OF OTHER SPECIFIED SITES, INITIAL EPISODE OF CARE
410.82	ACUTE MYOCARDIAL INFARCTION OF OTHER SPECIFIED SITES, SUBSEQUENT EPISODE OF CARE
410.9	ACUTE MYOCARDIAL INFARCTION OF UNSPECIFIED SITE, EPISODE OF CARE UNSPECIFIED
410.91	ACUTE MYOCARDIAL INFARCTION OF UNSPECIFIED SITE, INITIAL EPISODE OF CARE
410.92	ACUTE MYOCARDIAL INFARCTION OF UNSPECIFIED SITE, SUBSEQUENT EPISODE OF CARE
411.1	INTERMEDIATE CORONARY SYNDROME
411.81	ACUTE CORONARY OCCLUSION WITHOUT MYOCARDIAL INFARCTION
412	OLD MYOCARDIAL INFARCTION
428	CONGESTIVE HEART FAILURE, UNSPECIFIED
428.1	LEFT HEART FAILURE
428.2	SYSTOLIC HEART FAILURE, UNSPECIFIED
428.21	ACUTE SYSTOLIC HEART FAILURE
428.22	CHRONIC SYSTOLIC HEART FAILURE
428.23	ACUTE ON CHRONIC SYSTOLIC HEART FAILURE
428.3	DIASTOLIC HEART FAILURE, UNSPECIFIED
428.31	ACUTE DIASTOLIC HEART FAILURE
428.32	CHRONIC DIASTOLIC HEART FAILURE
428.33	ACUTE ON CHRONIC DIASTOLIC HEART FAILURE
428.4	COMBINED SYSTOLIC AND DIASTOLIC HEART FAILURE, UNSPECIFIED
428.42	CHRONIC COMBINED SYSTOLIC AND DIASTOLIC HEART FAILURE
428.9	HEART FAILURE, UNSPECIFIED
429	MYOCARDITIS, UNSPECIFIED
429.1	MYOCARDIAL DEGENERATION
429.2	CARDIOVASCULAR DISEASE, UNSPECIFIED
429.3	CARDIOMEGALY
429.79	CERTAIN SEQUELAE OF MYOCARDIAL INFARCTION, NOT ELSEWHERE CLASSIFIED, OTHER
429.82	HYPERKINETIC HEART DISEASE
429.83	TAKOTSUBO SYNDROME
429.89	OTHER ILL-DEFINED HEART DISEASES
429.9	HEART DISEASE, UNSPECIFIED
581.3	NEPHROTIC SYNDROME WITH LESION OF MINIMAL CHANGE GLOMERULONEPHRITIS
581.81	NEPHROTIC SYNDROME IN DISEASES CLASSIFIED ELSEWHERE
581.89	NEPHROTIC SYNDROME WITH OTHER SPECIFIED PATHOLOGICAL LESION IN KIDNEY
581.9	NEPHROTIC SYNDROME WITH UNSPECIFIED PATHOLOGICAL LESION IN KIDNEY
584.5	ACUTE KIDNEY FAILURE WITH LESION OF TUBULAR NECROSIS
584.9	ACUTE KIDNEY FAILURE, UNSPECIFIED
585.1	CHRONIC KIDNEY DISEASE, STAGE I
585.2	CHRONIC KIDNEY DISEASE, STAGE II (MILD)
585.3	CHRONIC KIDNEY DISEASE, STAGE III (MODERATE)
585.4	CHRONIC KIDNEY DISEASE, STAGE IV (SEVERE)
585.5	CHRONIC KIDNEY DISEASE, STAGE V
585.6	END STAGE RENAL DISEASE
585.9	CHRONIC KIDNEY DISEASE, UNSPECIFIED
586	RENAL FAILURE, UNSPECIFIED
631	INAPPROPRIATE CHANGE IN QUANTITATIVE HUMAN CHORIONIC GONADOTROPIN (HCG) IN EARLY PREGNANCY
633.01	ABDOMINAL PREGNANCY WITH INTRAUTERINE PREGNANCY
633.1	TUBAL PREGNANCY WITHOUT INTRAUTERINE PREGNANCY
633.8	OTHER ECTOPIC PREGNANCY WITHOUT INTRAUTERINE PREGNANCY
633.9	UNSPECIFIED ECTOPIC PREGNANCY WITHOUT INTRAUTERINE PREGNANCY
633.91	UNSPECIFIED ECTOPIC PREGNANCY WITH INTRAUTERINE PREGNANCY
639.8	OTHER SPECIFIED COMPLICATIONS FOLLOWING ABORTION OR ECTOPIC AND MOLAR PREGNANCY
640.9	UNSPECIFIED HEMORRHAGE IN EARLY PREGNANCY, UNSPECIFIED AS TO EPISODE OF CARE OR NOT APPLICABLE
640.93	UNSPECIFIED HEMORRHAGE IN EARLY PREGNANCY, ANTEPARTUM CONDITION OR COMPLICATION
642	BENIGN ESSENTIAL HYPERTENSION COMPLICATING PREGNANCY, CHILDBIRTH, AND THE PUERPERIUM, UNSPECIFIED AS TO EPISODE OF CARE OR NOT APPLICABLE
642.01	BENIGN ESSENTIAL HYPERTENSION COMPLICATING PREGNANCY, CHILDBIRTH, AND THE PUERPERIUM, DELIVERED, WITH OR WITHOUT MENTION OF ANTEPARTUM CONDITION
642.03	BENIGN ESSENTIAL HYPERTENSION COMPLICATING PREGNANCY, CHILDBIRTH, AND THE PUERPERIUM, ANTEPARTUM CONDITION OR COMPLICATION
642.3	TRANSIENT HYPERTENSION OF PREGNANCY, UNSPECIFIED AS TO EPISODE OF CARE OR NOT APPLICABLE
642.31	TRANSIENT HYPERTENSION OF PREGNANCY, DELIVERED , WITH OR WITHOUT MENTION OF ANTEPARTUM CONDITION
642.33	TRANSIENT HYPERTENSION OF PREGNANCY, ANTEPARTUM CONDITION OR COMPLICATION
642.9	UNSPECIFIED HYPERTENSION COMPLICATING PREGNANCY, CHILDBIRTH, OR THE PUERPERIUM, UNSPECIFIED AS TO EPISODE OF CARE OR NOT APPLICABLE
642.92	UNSPECIFIED HYPERTENSION, COMPLICATING PREGNANCY, CHILDBIRTH, OR THE PUERPERIUM, DELIVERED, WITH MENTION OF POSTPARTUM COMPLICATION
642.93	UNSPECIFIED HYPERTENSION COMPLICATING PREGNANCY, CHILDBIRTH, OR THE PUERPERIUM, ANTEPARTUM CONDITION OR COMPLICATION
642.94	UNSPECIFIED HYPERTENSION COMPLICATING PREGNANCY, CHILDBIRTH, OR THE PUERPERIUM, POSTPARTUM CONDITION OR COMPLICATION
643.9	UNSPECIFIED VOMITING OF PREGNANCY, UNSPECIFIED AS TO EPISODE OF CARE OR NOT APPLICABLE
643.93	UNSPECIFIED VOMITING OF PREGNANCY, ANTEPARTUM CONDITION OR COMPLICATION
645.1	POST TERM PREGNANCY, UNSPECIFIED AS TO EPISODE OF CARE OR NOT APPLICABLE
645.13	POST TERM PREGNANCY, ANTEPARTUM CONDITION OR COMPLICATION
646.1	EDEMA OR EXCESSIVE WEIGHT GAIN IN PREGNANCY, WITHOUT MENTION OF HYPERTENSION, UNSPECIFIED AS TO EPISODE OF CARE OR NOT APPLICABLE
646.12	EDEMA OR EXCESSIVE WEIGHT GAIN IN PREGNANCY, WITHOUT MENTION OF HYPERTENSION, DELIVERED, WITH MENTION OF POSTPARTUM COMPLICATION
646.13	EDEMA OR EXCESSIVE WEIGHT GAIN IN PREGNANCY, WITHOUT MENTION OF HYPERTENSION, ANTEPARTUM CONDITION OR COMPLICATION
646.14	EDEMA OR EXCESSIVE WEIGHT GAIN IN PREGNANCY, WITHOUT MENTION OF HYPERTENSION, POSTPARTUM CONDITION OR COMPLICATION
646.2	UNSPECIFIED RENAL DISEASE IN PREGNANCY,WITHOUT MENTION OF HYPERTENSION, UNSPECIFIED AS TO EPISODE OF CARE OR NOT APPLICABLE
646.23	UNSPECIFIED RENAL DISEASE IN PREGNANCY, WITHOUT MENTION OF HYPERTENSION, ANTEPARTUM CONDITION OR COMPLICATION
646.3	RECURRENT PREGNANCY LOSS, UNSPECIFIED AS TO EPISODE OF CARE OR NOT APPLICABLE
646.33	RECURRENT PREGNANCY LOSS, ANTEPARTUM CONDITION OR COMPLICATION
646.5	ASYMPTOMATIC BACTERIURIA IN PREGNANCY, UNSPECIFIED AS TO EPISODE OF CARE OR NOT APPLICABLE
646.6	INFECTIONS OF GENITOURINARY TRACT IN PREGNANCY, UNSPECIFIED AS TO EPISODE OF CARE OR NOT APPLICABLE
646.63	INFECTIONS OF GENITOURINARY TRACT IN PREGNANCY, ANTEPARTUM CONDITION OR COMPLICATION
646.7	LIVER AND BILIARY TRACT DISORDERS IN PREGNANCY, UNSPECIFIED AS TO EPISODE OF CARE OR NOT APPLICABLE
646.73	LIVER AND BILIARY TRACT DISORDERS IN PREGNANCY, ANTEPARTUM CONDITION OR COMPLICATION
646.8	OTHER SPECIFIED COMPLICATIONS OF PREGNANCY, UNSPECIFIED AS TO EPISODE OF CARE OR NOT APPLICABLE
646.83	OTHER SPECIFIED COMPLICATIONS OF PREGNANCY, ANTEPARTUM CONDITION OR COMPLICATION
646.84	OTHER SPECIFIED COMPLICATIONS OF PREGNANCY, POSTPARTUM CONDITION OR COMPLICATION
646.9	UNSPECIFIED COMPLICATION OF PREGNANCY, UNSPECIFIED AS TO EPISODE OF CARE OR NOT APPLICABLE
646.93	UNSPECIFIED COMPLICATION OF PREGNANCY, ANTEPARTUM CONDITION OR COMPLICATION
647.1	GONORRHEA OF MOTHER, COMPLICATING PREGNANCY, CHILDBIRTH, OR THE PUERPERIUM, UNSPECIFIED AS TO EPISODE OF CARE OR NOT APPLICABLE
647.2	OTHER VENEREAL DISEASES OF MOTHER, COMPLICATING PREGNANCY, CHILDBIRTH, OR THE PUERPERIUM, UNSPECIFIED AS TO EPISODE OF CARE OR NOT APPLICABLE
648	DIABETES MELLITUS OF MOTHER, COMPLICATING PREGNANCY, CHILDBIRTH, OR THE PUERPERIUM, UNSPECIFIED AS TO EPISODE OF CARE OR NOT APPLICABLE
648.01	DIABETES MELLITUS OF MOTHER, COMPLICATING PREGNANCY, CHILDBIRTH, OR THE PUERPERIUM, DELIVERED, WITH OR WITHOUT MENTION OF ANTEPARTUM CONDITION
648.03	DIABETES MELLITUS OF MOTHER, COMPLICATING PREGNANCY, CHILDBIRTH, OR THE PUERPERIUM, ANTEPARTUM CONDITION OR COMPLICATION
648.04	DIABETES MELLITUS OF MOTHER, COMPLICATING PREGNANCY, CHILDBIRTH, OR THE PUERPERIUM, POSTPARTUM CONDITION OR COMPLICATION
649	TOBACCO USE DISORDER COMPLICATING PREGNANCY, CHILDBIRTH, OR THE PUERPERIUM, UNSPECIFIED AS TO EPISODE OF CARE OR NOT APPLICABLE
649.02	TOBACCO USE DISORDER COMPLICATING PREGNANCY, CHILDBIRTH, OR THE PUERPERIUM, DELIVERED, WITH MENTION OF POSTPARTUM COMPLICATION
649.03	TOBACCO USE DISORDER COMPLICATING PREGNANCY, CHILDBIRTH, OR THE PUERPERIUM, ANTEPARTUM CONDITION OR COMPLICATION
649.1	OBESITY COMPLICATING PREGNANCY, CHILDBIRTH, OR THE PUERPERIUM
649.1	OBESITY COMPLICATING PREGNANCY, CHILDBIRTH, OR THE PUERPERIUM, UNSPECIFIED AS TO EPISODE OF CARE OR NOT APPLICABLE
649.13	OBESITY COMPLICATING PREGNANCY, CHILDBIRTH, OR THE PUERPERIUM, ANTEPARTUM CONDITION OR COMPLICATION
649.14	OBESITY COMPLICATING PREGNANCY, CHILDBIRTH, OR THE PUERPERIUM, POSTPARTUM CONDITION OR COMPLICATION
649.2	BARIATRIC SURGERY STATUS COMPLICATING PREGNANCY, CHILDBIRTH, OR THE PUERPERIUM, UNSPECIFIED AS TO EPISODE OF CARE OR NOT APPLICABLE
649.22	BARIATRIC SURGERY STATUS COMPLICATING PREGNANCY, CHILDBIRTH, OR THE PUERPERIUM, DELIVERED, WITH MENTION OF POSTPARTUM COMPLICATION
649.33	COAGULATION DEFECTS COMPLICATING PREGNANCY, CHILDBIRTH, OR THE PUERPERIUM, ANTEPARTUM CONDITION OR COMPLICATION
649.4	EPILEPSY COMPLICATING PREGNANCY, CHILDBIRTH, OR THE PUERPERIUM, UNSPECIFIED AS TO EPISODE OF CARE OR NOT APPLICABLE
649.43	EPILEPSY COMPLICATING PREGNANCY, CHILDBIRTH, OR THE PUERPERIUM, ANTEPARTUM CONDITION OR COMPLICATION
649.5	SPOTTING COMPLICATING PREGNANCY
649.5	SPOTTING COMPLICATING PREGNANCY, UNSPECIFIED AS TO EPISODE OF CARE OR NOT APPLICABLE
649.53	SPOTTING COMPLICATING PREGNANCY, ANTEPARTUM CONDITION OR COMPLICATION
651	TWIN PREGNANCY, UNSPECIFIED AS TO EPISODE OF CARE OR NOT APPLICABLE
651.03	TWIN PREGNANCY, ANTEPARTUM CONDITION OR COMPLICATION
651.3	TWIN PREGNANCY WITH FETAL LOSS AND RETENTION OF ONE FETUS, UNSPECIFIED AS TO EPISODE OF CARE OR NOT APPLICABLE
651.33	TWIN PREGNANCY WITH FETAL LOSS AND RETENTION OF ONE FETUS, ANTEPARTUM CONDITION OR COMPLICATION
651.5	QUADRUPLET PREGNANCY WITH FETAL LOSS AND RETENTION OF ONE OR MORE FETUS(ES), UNSPECIFIED AS TO EPISODE OF CARE OR NOT APPLICABLE
671	VARICOSE VEINS OF LEGS COMPLICATING PREGNANCY AND THE PUERPERIUM, UNSPECIFIED AS TO EPISODE OF CARE OR NOT APPLICABLE
671.01	VARICOSE VEINS OF LEGS COMPLICATING PREGNANCY AND THE PUERPERIUM, DELIVERED, WITH OR WITHOUT MENTION OF ANTEPARTUM CONDITION
671.04	VARICOSE VEINS OF LEGS COMPLICATING PREGNANCY AND THE PUERPERIUM, POSTPARTUM CONDITION OR COMPLICATION
671.1	VARICOSE VEINS OF VULVA AND PERINEUM COMPLICATING PREGNANCY AND THE PUERPERIUM, UNSPECIFIED AS TO EPISODE OF CARE OR NOT APPLICABLE
671.24	SUPERFICIAL THROMBOPHLEBITIS COMPLICATING PREGNANCY AND THE PUERPERIUM, POSTPARTUM CONDITION OR COMPLICATION
671.8	OTHER VENOUS COMPLICATIONS OF PREGNANCY AND THE PUERPERIUM, UNSPECIFIED AS TO EPISODE OF CARE OR NOT APPLICABLE
671.84	OTHER VENOUS COMPLICATIONS OF PREGNANCY AND THE PUERPERIUM, POSTPARTUM CONDITION OR COMPLICATION
671.93	UNSPECIFIED VENOUS COMPLICATION OF PREGNANCY AND THE PUERPERIUM, ANTEPARTUM CONDITION OR COMPLICATION
760.63	NEWBORN AFFECTED BY OTHER SURGICAL OPERATIONS ON MOTHER DURING PREGNANCY
761.9	UNSPECIFIED MATERNAL COMPLICATION OF PREGNANCY AFFECTING FETUS OR NEWBORN
779.6	TERMINATION OF PREGNANCY (FETUS)
E08.00	DIABETES MELLITUS DUE TO UNDERLYING CONDITION WITH HYPEROSMOLARITY WITHOUT NONKETOTIC HYPERGLYCEMIC-HYPEROSMOLAR COMA (NKHHC)
E08.10	DIABETES MELLITUS DUE TO UNDERLYING CONDITION WITH KETOACIDOSIS WITHOUT COMA
E08.21	DIABETES MELLITUS DUE TO UNDERLYING CONDITION WITH DIABETIC NEPHROPATHY
E08.22	DIABETES MELLITUS DUE TO UNDERLYING CONDITION WITH DIABETIC CHRONIC KIDNEY DISEASE
E08.29	DIABETES MELLITUS DUE TO UNDERLYING CONDITION WITH OTHER DIABETIC KIDNEY COMPLICATION
E08.319	DIABETES MELLITUS DUE TO UNDERLYING CONDITION WITH UNSPECIFIED DIABETIC RETINOPATHY WITHOUT MACULAR EDEMA
E08.329	DIABETES MELLITUS DUE TO UNDERLYING CONDITION WITH MILD NONPROLIFERATIVE DIABETIC RETINOPATHY WITHOUT MACULAR EDEMA
E08.331	DIABETES MELLITUS DUE TO UNDERLYING CONDITION WITH MODERATE NONPROLIFERATIVE DIABETIC RETINOPATHY WITH MACULAR EDEMA
E08.339	DIABETES MELLITUS DUE TO UNDERLYING CONDITION WITH MODERATE NONPROLIFERATIVE DIABETIC RETINOPATHY WITHOUT MACULAR EDEMA
E08.351	DIABETES MELLITUS DUE TO UNDERLYING CONDITION WITH PROLIFERATIVE DIABETIC RETINOPATHY WITH MACULAR EDEMA
E08.359	DIABETES MELLITUS DUE TO UNDERLYING CONDITION WITH PROLIFERATIVE DIABETIC RETINOPATHY WITHOUT MACULAR EDEMA
E08.39	DIABETES MELLITUS DUE TO UNDERLYING CONDITION WITH OTHER DIABETIC OPHTHALMIC COMPLICATION
E08.40	DIABETES MELLITUS DUE TO UNDERLYING CONDITION WITH DIABETIC NEUROPATHY, UNSPECIFIED
E08.41	DIABETES MELLITUS DUE TO UNDERLYING CONDITION WITH DIABETIC MONONEUROPATHY
E08.42	DIABETES MELLITUS DUE TO UNDERLYING CONDITION WITH DIABETIC POLYNEUROPATHY
E08.43	DIABETES MELLITUS DUE TO UNDERLYING CONDITION WITH DIABETIC AUTONOMIC (POLY)NEUROPATHY
E08.51	DIABETES MELLITUS DUE TO UNDERLYING CONDITION WITH DIABETIC PERIPHERAL ANGIOPATHY WITHOUT GANGRENE
E08.621	DIABETES MELLITUS DUE TO UNDERLYING CONDITION WITH FOOT ULCER
E08.628	DIABETES MELLITUS DUE TO UNDERLYING CONDITION WITH OTHER SKIN COMPLICATIONS
E08.8	DIABETES MELLITUS DUE TO UNDERLYING CONDITION WITH UNSPECIFIED COMPLICATIONS
E08.9	DIABETES DUE TO UNDERLYING CONDITION W/O COMPLICATIONS
E10.10	TYPE 1 DIABETES MELLITUS WITH KETOACIDOSIS WITHOUT COMA
E10.21	TYPE 1 DIABETES MELLITUS WITH DIABETIC NEPHROPATHY
E10.22	TYPE 1 DIABETES MELLITUS W DIABETIC CHRONIC KIDNEY DISEASE
E10.29	TYPE 1 DIABETES MELLITUS WITH OTHER DIABETIC KIDNEY COMPLICATION
E10.311	TYPE 1 DIABETES MELLITUS WITH UNSPECIFIED DIABETIC RETINOPATHY WITH MACULAR EDEMA
E10.319	TYPE 1 DIABETES W UNSP DIABETIC RTNOP W/O MACULAR EDEMA
E10.329	TYPE 1 DIABETES MELLITUS WITH MILD NONPROLIFERATIVE DIABETIC RETINOPATHY WITHOUT MACULAR EDEMA
E10.351	TYPE 1 DIABETES MELLITUS WITH PROLIFERATIVE DIABETIC RETINOPATHY WITH MACULAR EDEMA
E10.359	TYPE 1 DIABETES MELLITUS WITH PROLIFERATIVE DIABETIC RETINOPATHY WITHOUT MACULAR EDEMA
E10.3599	PROLIFERATIVE DIABETIC RETINOPATHY WITHOUT MACULAR EDEMA ASSOCIATED WITH TYPE 1 DIABETES MELLITUS
E10.36	TYPE 1 DIABETES MELLITUS WITH DIABETIC CATARACT
E10.39	TYPE 1 DIABETES MELLITUS WITH OTHER DIABETIC OPHTHALMIC COMPLICATION
E10.40	TYPE 1 DIABETES MELLITUS WITH DIABETIC NEUROPATHY, UNSP
E10.41	TYPE 1 DIABETES MELLITUS WITH DIABETIC MONONEUROPATHY
E10.42	TYPE 1 DIABETES MELLITUS WITH DIABETIC POLYNEUROPATHY
E10.49	TYPE 1 DIABETES MELLITUS WITH OTHER DIABETIC NEUROLOGICAL COMPLICATION
E10.59	TYPE 1 DIABETES MELLITUS WITH OTHER CIRCULATORY COMPLICATIONS
E10.610	TYPE 1 DIABETES MELLITUS W DIABETIC NEUROPATHIC ARTHROPATHY
E10.618	TYPE 1 DIABETES MELLITUS WITH OTHER DIABETIC ARTHROPATHY
E10.621	TYPE 1 DIABETES MELLITUS WITH FOOT ULCER
E10.630	TYPE 1 DIABETES MELLITUS WITH PERIODONTAL DISEASE
E10.649	TYPE 1 DIABETES MELLITUS WITH HYPOGLYCEMIA WITHOUT COMA
E10.65	TYPE 1 DIABETES MELLITUS WITH HYPERGLYCEMIA
E10.69	TYPE 1 DIABETES MELLITUS WITH OTHER SPECIFIED COMPLICATION
E10.8	TYPE 1 DIABETES MELLITUS WITH UNSPECIFIED COMPLICATIONS
E10.9	TYPE 1 DIABETES MELLITUS WITHOUT COMPLICATIONS
E11.00	TYPE 2 DIABETES MELLITUS WITH HYPEROSMOLARITY WITHOUT NONKETOTIC HYPERGLYCEMIC-HYPEROSMOLAR COMA (NKHHC)
E11.01	TYPE 2 DIABETES MELLITUS WITH HYPEROSMOLARITY WITH COMA
E11.21	TYPE 2 DIABETES MELLITUS WITH DIABETIC NEPHROPATHY
E11.22	TYPE 2 DIABETES MELLITUS W DIABETIC CHRONIC KIDNEY DISEASE
E11.29	TYPE 2 DIABETES MELLITUS W OTH DIABETIC KIDNEY COMPLICATION
E11.311	TYPE 2 DIABETES W UNSP DIABETIC RETINOPATHY W MACULAR EDEMA
E11.319	TYPE 2 DIABETES W UNSP DIABETIC RTNOP W/O MACULAR EDEMA
E11.321	TYPE 2 DIABETES MELLITUS WITH MILD NONPROLIFERATIVE DIABETIC RETINOPATHY WITH MACULAR EDEMA
E11.329	TYPE 2 DIABETES MELLITUS WITH MILD NONPROLIFERATIVE DIABETIC RETINOPATHY WITHOUT MACULAR EDEMA
E11.3291	TYPE 2 DIABETES MELLITUS WITH MILD NONPROLIFERATIVE DIABETIC RETINOPATHY WITHOUT MACULAR EDE
E11.3299	BDR (BACKGROUND DIABETIC RETINOPATHY)
E11.331	TYPE 2 DIABETES MELLITUS WITH MODERATE NONPROLIFERATIVE DIABETIC RETINOPATHY WITH MACULAR EDEMA
E11.339	TYPE 2 DIABETES MELLITUS WITH MODERATE NONPROLIFERATIVE DIABETIC RETINOPATHY WITHOUT MACULAR EDEMA
E11.3419	SEVERE NONPROLIFERATIVE DIABETIC RETINOPATHY WITH MACULAR EDEMA, ASSOCIATED WITH TYPE 2 DIABETES MELLITUS
E11.349	TYPE 2 DIABETES MELLITUS WITH SEVERE NONPROLIFERATIVE DIABETIC RETINOPATHY WITHOUT MACULAR EDEMA
E11.351	TYPE 2 DIABETES MELLITUS WITH PROLIFERATIVE DIABETIC RETINOPATHY WITH MACULAR EDEMA
E11.3519	PROLIFERATIVE DIABETIC RETINOPATHY WITH MACULAR EDEMA ASSOCIATED WITH TYPE 2 DIABETES MELLITUS
E11.3549	TYPE 2 DIABETES MELLITUS WITH PROLIFERATIVE RETINOPATHY AND COMBINED TRACTION AND RHEGMATOGENOUS RETINAL DETACHMENT, WITH LONG-TERM CURRENT USE OF INSULIN, UNSPECIFIED LATERALITY
E11.359	TYPE 2 DIABETES W PROLIF DIABETIC RTNOP W/O MACULAR EDEMA
E11.3599	PDR (PROLIFERATIVE DIABETIC RETINOPATHY)
E11.36	TYPE 2 DIABETES MELLITUS WITH DIABETIC CATARACT
E11.39	TYPE 2 DIABETES MELLITUS WITH OTHER DIABETIC OPHTHALMIC COMPLICATION
E11.40	TYPE 2 DIABETES MELLITUS WITH DIABETIC NEUROPATHY, UNSP
E11.41	TYPE 2 DIABETES MELLITUS WITH DIABETIC MONONEUROPATHY
E11.42	TYPE 2 DIABETES MELLITUS WITH DIABETIC POLYNEUROPATHY
E11.43	TYPE 2 DIABETES W DIABETIC AUTONOMIC (POLY)NEUROPATHY
E11.49	TYPE 2 DIABETES W OTH DIABETIC NEUROLOGICAL COMPLICATION
E11.51	TYPE 2 DIABETES W DIABETIC PERIPHERAL ANGIOPATH W/O GANGRENE
E11.52	TYPE 2 DIABETES W DIABETIC PERIPHERAL ANGIOPATHY W GANGRENE
E11.59	TYPE 2 DIABETES MELLITUS WITH OTHER CIRCULATORY COMPLICATIONS
E11.610	TYPE 2 DIABETES MELLITUS W DIABETIC NEUROPATHIC ARTHROPATHY
E11.618	TYPE 2 DIABETES MELLITUS WITH OTHER DIABETIC ARTHROPATHY
E11.621	TYPE 2 DIABETES MELLITUS WITH FOOT ULCER
E11.622	TYPE 2 DIABETES MELLITUS WITH OTHER SKIN ULCER
E11.649	TYPE 2 DIABETES MELLITUS WITH HYPOGLYCEMIA WITHOUT COMA
E11.65	TYPE 2 DIABETES MELLITUS WITH HYPERGLYCEMIA
E11.69	TYPE 2 DIABETES MELLITUS WITH OTHER SPECIFIED COMPLICATION
E11.8	TYPE 2 DIABETES MELLITUS WITH UNSPECIFIED COMPLICATIONS
E11.9	TYPE 2 DIABETES MELLITUS WITHOUT COMPLICATIONS
E13.10	OTH DIABETES MELLITUS WITH KETOACIDOSIS WITHOUT COMA
E13.21	OTHER SPECIFIED DIABETES MELLITUS WITH DIABETIC NEPHROPATHY
E13.22	OTHER SPECIFIED DIABETES MELLITUS WITH DIABETIC CHRONIC KIDNEY DISEASE
E13.29	OTHER SPECIFIED DIABETES MELLITUS WITH OTHER DIABETIC KIDNEY COMPLICATION
E13.339	OTHER SPECIFIED DIABETES MELLITUS WITH MODERATE NONPROLIFERATIVE DIABETIC RETINOPATHY WITHOUT MACULAR EDEMA
E13.40	OTH DIABETES MELLITUS WITH DIABETIC NEUROPATHY, UNSPECIFIED
E13.42	OTHER SPECIFIED DIABETES MELLITUS WITH DIABETIC POLYNEUROPATHY
E13.49	OTHER SPECIFIED DIABETES MELLITUS WITH OTHER DIABETIC NEUROLOGICAL COMPLICATION
E13.65	OTHER SPECIFIED DIABETES MELLITUS WITH HYPERGLYCEMIA
E13.8	OTHER SPECIFIED DIABETES MELLITUS WITH UNSPECIFIED COMPLICATIONS
E13.9	OTHER SPECIFIED DIABETES MELLITUS WITHOUT COMPLICATIONS
E78.0	PURE HYPERCHOLESTEROLEMIA
E78.00	PURE HYPERCHOLESTEROLEMIA, UNSPECIFIED
E78.01	FAMILIAL HYPERCHOLESTEROLEMIA
E78.1	PURE HYPERGLYCERIDEMIA
E78.2	MIXED HYPERLIPIDEMIA
E78.3	HYPERCHYLOMICRONEMIA
E78.4	OTHER HYPERLIPIDEMIA
E78.5	HYPERLIPIDEMIA, UNSPECIFIED
E78.6	LIPOPROTEIN DEFICIENCY
E78.71	BARTH SYNDROME
E78.89	OTHER LIPOPROTEIN METABOLISM DISORDERS
E78.9	DISORDER OF LIPOPROTEIN METABOLISM, UNSPECIFIED
F10.10	ALCOHOL ABUSE, UNCOMPLICATED
F10.120	ALCOHOL ABUSE WITH INTOXICATION, UNCOMPLICATED
F10.19	ALCOHOL ABUSE WITH UNSPECIFIED ALCOHOL-INDUCED DISORDER
F10.20	ALCOHOL DEPENDENCE, UNCOMPLICATED
F10.21	ALCOHOL DEPENDENCE, IN REMISSION
F10.230	ALCOHOL DEPENDENCE WITH WITHDRAWAL, UNCOMPLICATED
F10.99	ALCOHOL USE, UNSPECIFIED WITH UNSPECIFIED ALCOHOL-INDUCED DISORDER
I11.0	HYPERTENSIVE HEART DISEASE WITH HEART FAILURE
I12.9	HYPERTENSIVE CHRONIC KIDNEY DISEASE WITH STAGE 1 THROUGH STAGE 4 CHRONIC KIDNEY DISEASE, OR UNSPECIFIED CHRONIC KIDNEY DISEASE
I13.10	HYPERTENSIVE HEART AND CHRONIC KIDNEY DISEASE WITHOUT HEART FAILURE, WITH STAGE 1 THROUGH STAGE 4 CHRONIC KIDNEY DISEASE, OR UNSPECIFIED CHRONIC KIDNEY DISEASE
I21.02	ST ELEVATION (STEMI) MYOCARDIAL INFARCTION INVOLVING LEFT ANTERIOR DESCENDING CORONARY ARTERY
I21.09	ST ELEVATION (STEMI) MYOCARDIAL INFARCTION INVOLVING OTHER CORONARY ARTERY OF ANTERIOR WALL
I21.19	ST ELEVATION (STEMI) MYOCARDIAL INFARCTION INVOLVING OTHER CORONARY ARTERY OF INFERIOR WALL
I21.3	ST ELEVATION (STEMI) MYOCARDIAL INFARCTION OF UNSPECIFIED SITE
I21.4	NON-ST ELEVATION (NSTEMI) MYOCARDIAL INFARCTION
I24.9	ACUTE ISCHEMIC HEART DISEASE, UNSPECIFIED
I25.10	ATHEROSCLEROTIC HEART DISEASE OF NATIVE CORONARY ARTERY WITHOUT ANGINA PECTORIS
I25.110	ATHEROSCLEROTIC HEART DISEASE OF NATIVE CORONARY ARTERY WITH UNSTABLE ANGINA PECTORIS
I25.111	ATHEROSCLEROTIC HEART DISEASE OF NATIVE CORONARY ARTERY WITH ANGINA PECTORIS WITH DOCUMENTED SPASM
I25.118	ATHEROSCLEROTIC HEART DISEASE OF NATIVE CORONARY ARTERY WITH OTHER FORMS OF ANGINA PECTORIS
I25.119	ATHEROSCLEROTIC HEART DISEASE OF NATIVE CORONARY ARTERY WITH UNSPECIFIED ANGINA PECTORIS
I25.2	OLD MYOCARDIAL INFARCTION
I25.3	ANEURYSM OF HEART
I25.41	CORONARY ARTERY ANEURYSM
I25.5	ISCHEMIC CARDIOMYOPATHY
I25.709	ATHEROSCLEROSIS OF CORONARY ARTERY BYPASS GRAFT(S), UNSPECIFIED, WITH UNSPECIFIED ANGINA PECTORIS
I25.710	ATHEROSCLEROSIS OF AUTOLOGOUS VEIN CORONARY ARTERY BYPASS GRAFT(S) WITH UNSTABLE ANGINA PECTORIS
I25.810	ATHEROSCLEROSIS OF CORONARY ARTERY BYPASS GRAFT(S) WITHOUT ANGINA PECTORIS
I25.83	CORONARY ATHEROSCLEROSIS DUE TO LIPID RICH PLAQUE
I25.84	CORONARY ATHEROSCLEROSIS DUE TO CALCIFIED CORONARY LESION
I25.9	CHRONIC ISCHEMIC HEART DISEASE, UNSPECIFIED
I50.1	LEFT VENTRICULAR FAILURE
I50.20	UNSPECIFIED SYSTOLIC (CONGESTIVE) HEART FAILURE
I50.21	ACUTE SYSTOLIC (CONGESTIVE) HEART FAILURE
I50.22	CHRONIC SYSTOLIC (CONGESTIVE) HEART FAILURE
I50.23	ACUTE ON CHRONIC SYSTOLIC (CONGESTIVE) HEART FAILURE
I50.30	UNSPECIFIED DIASTOLIC (CONGESTIVE) HEART FAILURE
I50.31	ACUTE DIASTOLIC (CONGESTIVE) HEART FAILURE
I50.32	CHRONIC DIASTOLIC (CONGESTIVE) HEART FAILURE
I50.33	ACUTE ON CHRONIC DIASTOLIC (CONGESTIVE) HEART FAILURE
I50.40	UNSPECIFIED COMBINED SYSTOLIC (CONGESTIVE) AND DIASTOLIC (CONGESTIVE) HEART FAILURE
I50.42	CHRONIC COMBINED SYSTOLIC (CONGESTIVE) AND DIASTOLIC (CONGESTIVE) HEART FAILURE
I50.43	ACUTE ON CHRONIC COMBINED SYSTOLIC (CONGESTIVE) AND DIASTOLIC (CONGESTIVE) HEART FAILURE
I50.9	HEART FAILURE, UNSPECIFIED
N17.9	ACUTE KIDNEY FAILURE, UNSPECIFIED
N18.1	CHRONIC KIDNEY DISEASE, STAGE 1
N18.2	CHRONIC KIDNEY DISEASE, STAGE 2 (MILD)
N18.3	CHRONIC KIDNEY DISEASE, STAGE 3 (MODERATE)
N18.4	CHRONIC KIDNEY DISEASE, STAGE 4 (SEVERE)
N18.5	CHRONIC KIDNEY DISEASE, STAGE 5
N18.6	END STAGE RENAL DISEASE
N18.9	CHRONIC KIDNEY DISEASE, UNSPECIFIED
N19	UNSPECIFIED KIDNEY FAILURE
N96	RECURRENT PREGNANCY LOSS
O00.9	ECTOPIC PREGNANCY, UNSPECIFIED
O02.81	INAPPROPRIATE CHANGE IN QUANTITATIVE HUMAN CHORIONIC GONADOTROPIN (HCG) IN EARLY PREGNANCY
O04.88	URINARY TRACT INFECTION FOLLOWING (INDUCED) TERMINATION OF PREGNANCY
O07.4	FAILED ATTEMPTED TERMINATION OF PREGNANCY WITHOUT COMPLICATION
O09.00	SUPERVISION OF PREGNANCY WITH HISTORY OF INFERTILITY, UNSPECIFIED TRIMESTER
O09.01	SUPERVISION OF PREGNANCY WITH HISTORY OF INFERTILITY, FIRST TRIMESTER
O09.211	SUPERVISION OF PREGNANCY WITH HISTORY OF PRE-TERM LABOR, FIRST TRIMESTER
O09.212	SUPERVISION OF PREGNANCY WITH HISTORY OF PRE-TERM LABOR, SECOND TRIMESTER
O09.213	SUPERVISION OF PREGNANCY WITH HISTORY OF PRE-TERM LABOR, THIRD TRIMESTER
O09.219	SUPERVISION OF PREGNANCY WITH HISTORY OF PRE-TERM LABOR, UNSPECIFIED TRIMESTER
O09.291	SUPERVISION OF PREGNANCY WITH OTHER POOR REPRODUCTIVE OR OBSTETRIC HISTORY, FIRST TRIMESTER
O09.292	SUPERVISION OF PREGNANCY WITH OTHER POOR REPRODUCTIVE OR OBSTETRIC HISTORY, SECOND TRIMESTER
O09.293	SUPERVISION OF PREGNANCY WITH OTHER POOR REPRODUCTIVE OR OBSTETRIC HISTORY, THIRD TRIMESTER
O09.299	SUPERVISION OF PREGNANCY WITH OTHER POOR REPRODUCTIVE OR OBSTETRIC HISTORY, UNSPECIFIED TRIMESTER
O09.32	SUPERVISION OF PREGNANCY WITH INSUFFICIENT ANTENATAL CARE, SECOND TRIMESTER
O09.811	SUPERVISION OF PREGNANCY RESULTING FROM ASSISTED REPRODUCTIVE TECHNOLOGY, FIRST TRIMESTER
O09.819	SUPERVISION OF PREGNANCY RESULTING FROM ASSISTED REPRODUCTIVE TECHNOLOGY, UNSPECIFIED TRIMESTER
O09.891	SUPERVISION OF OTHER HIGH RISK PREGNANCIES, FIRST TRIMESTER
O09.892	SUPERVISION OF OTHER HIGH RISK PREGNANCIES, SECOND TRIMESTER
O09.893	SUPERVISION OF OTHER HIGH RISK PREGNANCIES, THIRD TRIMESTER
O09.899	SUPERVISION OF OTHER HIGH RISK PREGNANCIES, UNSPECIFIED TRIMESTER
O09.90	SUPERVISION OF HIGH RISK PREGNANCY, UNSPECIFIED, UNSPECIFIED TRIMESTER
O09.91	SUPERVISION OF HIGH RISK PREGNANCY, UNSPECIFIED, FIRST TRIMESTER
O09.92	SUPERVISION OF HIGH RISK PREGNANCY, UNSPECIFIED, SECOND TRIMESTER
O09.93	SUPERVISION OF HIGH RISK PREGNANCY, UNSPECIFIED, THIRD TRIMESTER
O10.019	PRE-EXISTING ESSENTIAL HYPERTENSION COMPLICATING PREGNANCY, UNSPECIFIED TRIMESTER
O10.911	UNSPECIFIED PRE-EXISTING HYPERTENSION COMPLICATING PREGNANCY, FIRST TRIMESTER
O10.912	UNSPECIFIED PRE-EXISTING HYPERTENSION COMPLICATING PREGNANCY, SECOND TRIMESTER
O10.913	UNSPECIFIED PRE-EXISTING HYPERTENSION COMPLICATING PREGNANCY, THIRD TRIMESTER
O10.919	UNSPECIFIED PRE-EXISTING HYPERTENSION COMPLICATING PREGNANCY, UNSPECIFIED TRIMESTER
O13.2	GESTATIONAL [PREGNANCY-INDUCED] HYPERTENSION WITHOUT SIGNIFICANT PROTEINURIA, SECOND TRIMESTER
O13.3	GESTATIONAL [PREGNANCY-INDUCED] HYPERTENSION WITHOUT SIGNIFICANT PROTEINURIA, THIRD TRIMESTER
O13.9	GESTATIONAL [PREGNANCY-INDUCED] HYPERTENSION WITHOUT SIGNIFICANT PROTEINURIA, UNSPECIFIED TRIMESTER
O20.9	HEMORRHAGE IN EARLY PREGNANCY, UNSPECIFIED
O21.9	VOMITING OF PREGNANCY, UNSPECIFIED
O22.30	DEEP PHLEBOTHROMBOSIS IN PREGNANCY, UNSPECIFIED TRIMESTER
O22.40	HEMORRHOIDS IN PREGNANCY, UNSPECIFIED TRIMESTER
O22.42	HEMORRHOIDS IN PREGNANCY, SECOND TRIMESTER
O22.43	HEMORRHOIDS IN PREGNANCY, THIRD TRIMESTER
O23.40	UNSPECIFIED INFECTION OF URINARY TRACT IN PREGNANCY, UNSPECIFIED TRIMESTER
O23.41	UNSPECIFIED INFECTION OF URINARY TRACT IN PREGNANCY, FIRST TRIMESTER
O23.42	UNSPECIFIED INFECTION OF URINARY TRACT IN PREGNANCY, SECOND TRIMESTER
O23.43	UNSPECIFIED INFECTION OF URINARY TRACT IN PREGNANCY, THIRD TRIMESTER
O24.011	PRE-EXISTING DIABETES MELLITUS, TYPE 1, IN PREGNANCY, FIRST TRIMESTER
O24.013	PRE-EXISTING DIABETES MELLITUS, TYPE 1, IN PREGNANCY, THIRD TRIMESTER
O24.111	PRE-EXISTING DIABETES MELLITUS, TYPE 2, IN PREGNANCY, FIRST TRIMESTER
O24.112	PRE-EXISTING DIABETES MELLITUS, TYPE 2, IN PREGNANCY, SECOND TRIMESTER
O24.113	PRE-EXISTING DIABETES MELLITUS, TYPE 2, IN PREGNANCY, THIRD TRIMESTER
O24.119	PRE-EXISTING DIABETES MELLITUS, TYPE 2, IN PREGNANCY, UNSPECIFIED TRIMESTER
O24.311	UNSPECIFIED PRE-EXISTING DIABETES MELLITUS IN PREGNANCY, FIRST TRIMESTER
O24.319	UNSPECIFIED PRE-EXISTING DIABETES MELLITUS IN PREGNANCY, UNSPECIFIED TRIMESTER
O24.410	GESTATIONAL DIABETES MELLITUS IN PREGNANCY, DIET CONTROLLED
O24.414	GESTATIONAL DIABETES MELLITUS IN PREGNANCY, INSULIN CONTROLLED
O24.419	GESTATIONAL DIABETES MELLITUS IN PREGNANCY, UNSPECIFIED CONTROL
O24.919	UNSPECIFIED DIABETES MELLITUS IN PREGNANCY, UNSPECIFIED TRIMESTER
O26.03	EXCESSIVE WEIGHT GAIN IN PREGNANCY, THIRD TRIMESTER
O26.21	PREGNANCY CARE FOR PATIENT WITH RECURRENT PREGNANCY LOSS, FIRST TRIMESTER
O26.612	LIVER AND BILIARY TRACT DISORDERS IN PREGNANCY, SECOND TRIMESTER
O26.613	LIVER AND BILIARY TRACT DISORDERS IN PREGNANCY, THIRD TRIMESTER
O26.619	LIVER AND BILIARY TRACT DISORDERS IN PREGNANCY, UNSPECIFIED TRIMESTER
O26.811	PREGNANCY RELATED EXHAUSTION AND FATIGUE, FIRST TRIMESTER
O26.851	SPOTTING COMPLICATING PREGNANCY, FIRST TRIMESTER
O26.86	PRURITIC URTICARIAL PAPULES AND PLAQUES OF PREGNANCY (PUPPP)
O26.892	OTHER SPECIFIED PREGNANCY RELATED CONDITIONS, SECOND TRIMESTER
O26.893	OTHER SPECIFIED PREGNANCY RELATED CONDITIONS, THIRD TRIMESTER
O26.899	OTHER SPECIFIED PREGNANCY RELATED CONDITIONS, UNSPECIFIED TRIMESTER
O26.90	PREGNANCY RELATED CONDITIONS, UNSPECIFIED, UNSPECIFIED TRIMESTER
O26.91	PREGNANCY RELATED CONDITIONS, UNSPECIFIED, FIRST TRIMESTER
O26.92	PREGNANCY RELATED CONDITIONS, UNSPECIFIED, SECOND TRIMESTER
O30.001	TWIN PREGNANCY, UNSPECIFIED NUMBER OF PLACENTA AND UNSPECIFIED NUMBER OF AMNIOTIC SACS, FIRST TRIMESTER
O30.002	TWIN PREGNANCY, UNSPECIFIED NUMBER OF PLACENTA AND UNSPECIFIED NUMBER OF AMNIOTIC SACS, SECOND TRIMESTER
O30.003	TWIN PREGNANCY, UNSPECIFIED NUMBER OF PLACENTA AND UNSPECIFIED NUMBER OF AMNIOTIC SACS, THIRD TRIMESTER
O30.009	TWIN PREGNANCY, UNSPECIFIED NUMBER OF PLACENTA AND UNSPECIFIED NUMBER OF AMNIOTIC SACS, UNSPECIFIED TRIMESTER
O30.041	TWIN PREGNANCY, DICHORIONIC/DIAMNIOTIC, FIRST TRIMESTER
O30.042	TWIN PREGNANCY, DICHORIONIC/DIAMNIOTIC, SECOND TRIMESTER
O30.043	TWIN PREGNANCY, DICHORIONIC/DIAMNIOTIC, THIRD TRIMESTER
O30.049	TWIN PREGNANCY, DICHORIONIC/DIAMNIOTIC, UNSPECIFIED TRIMESTER
O36.80X0	PREGNANCY WITH INCONCLUSIVE FETAL VIABILITY, NOT APPLICABLE OR UNSPECIFIED
O36.80X1	PREGNANCY WITH INCONCLUSIVE FETAL VIABILITY, FETUS 1
O48.0	POST-TERM PREGNANCY
O92.29	OTHER DISORDERS OF BREAST ASSOCIATED WITH PREGNANCY AND THE PUERPERIUM
O98.311	OTHER INFECTIONS WITH A PREDOMINANTLY SEXUAL MODE OF TRANSMISSION COMPLICATING PREGNANCY, FIRST TRIMESTER
O98.312	OTHER INFECTIONS WITH A PREDOMINANTLY SEXUAL MODE OF TRANSMISSION COMPLICATING PREGNANCY, SECOND TRIMESTER
O98.512	OTHER VIRAL DISEASES COMPLICATING PREGNANCY, SECOND TRIMESTER
O99.012	ANEMIA COMPLICATING PREGNANCY, SECOND TRIMESTER
O99.013	ANEMIA COMPLICATING PREGNANCY, THIRD TRIMESTER
O99.019	ANEMIA COMPLICATING PREGNANCY, UNSPECIFIED TRIMESTER
O99.113	OTHER DISEASES OF THE BLOOD AND BLOOD-FORMING ORGANS AND CERTAIN DISORDERS INVOLVING THE IMMUNE MECHANISM COMPLICATING PREGNANCY, THIRD TRIMESTER
O99.119	OTHER DISEASES OF THE BLOOD AND BLOOD-FORMING ORGANS AND CERTAIN DISORDERS INVOLVING THE IMMUNE MECHANISM COMPLICATING PREGNANCY, UNSPECIFIED TRIMESTER
O99.210	OBESITY COMPLICATING PREGNANCY, UNSPECIFIED TRIMESTER
O99.211	OBESITY COMPLICATING PREGNANCY, FIRST TRIMESTER
O99.212	OBESITY COMPLICATING PREGNANCY, SECOND TRIMESTER
O99.213	OBESITY COMPLICATING PREGNANCY, THIRD TRIMESTER
O99.280	ENDOCRINE, NUTRITIONAL AND METABOLIC DISEASES COMPLICATING PREGNANCY, UNSPECIFIED TRIMESTER
O99.281	ENDOCRINE, NUTRITIONAL AND METABOLIC DISEASES COMPLICATING PREGNANCY, FIRST TRIMESTER
O99.282	ENDOCRINE, NUTRITIONAL AND METABOLIC DISEASES COMPLICATING PREGNANCY, SECOND TRIMESTER
O99.283	ENDOCRINE, NUTRITIONAL AND METABOLIC DISEASES COMPLICATING PREGNANCY, THIRD TRIMESTER
O99.320	DRUG USE COMPLICATING PREGNANCY, UNSPECIFIED TRIMESTER
O99.323	DRUG USE COMPLICATING PREGNANCY, THIRD TRIMESTER
O99.331	SMOKING (TOBACCO) COMPLICATING PREGNANCY, FIRST TRIMESTER
O99.340	OTHER MENTAL DISORDERS COMPLICATING PREGNANCY, UNSPECIFIED TRIMESTER
O99.341	OTHER MENTAL DISORDERS COMPLICATING PREGNANCY, FIRST TRIMESTER
O99.342	OTHER MENTAL DISORDERS COMPLICATING PREGNANCY, SECOND TRIMESTER
O99.343	OTHER MENTAL DISORDERS COMPLICATING PREGNANCY, THIRD TRIMESTER
O99.411	DISEASES OF THE CIRCULATORY SYSTEM COMPLICATING PREGNANCY, FIRST TRIMESTER
O99.419	DISEASES OF THE CIRCULATORY SYSTEM COMPLICATING PREGNANCY, UNSPECIFIED TRIMESTER
O99.612	DISEASES OF THE DIGESTIVE SYSTEM COMPLICATING PREGNANCY, SECOND TRIMESTER
O99.711	DISEASES OF THE SKIN AND SUBCUTANEOUS TISSUE COMPLICATING PREGNANCY, FIRST TRIMESTER
O99.810	ABNORMAL GLUCOSE COMPLICATING PREGNANCY
O99.89	OTHER SPECIFIED DISEASES AND CONDITIONS COMPLICATING PREGNANCY, CHILDBIRTH AND THE PUERPERIUM
V15.82	PERSONAL HISTORY OF TOBACCO USE
V22.0	SUPERVISION OF NORMAL FIRST PREGNANCY
V22.1	SUPERVISION OF OTHER NORMAL PREGNANCY
V22.2	PREGNANT STATE, INCIDENTAL
V23.0	SUPERVISION OF HIGH-RISK PREGNANCY WITH HISTORY OF INFERTILITY
V23.1	SUPERVISION OF HIGH-RISK PREGNANCY WITH HISTORY OF TROPHOBLASTIC DISEASE
V23.2	SUPERVISION OF HIGH-RISK PREGNANCY WITH HISTORY OF ABORTION
V23.41	PREGNANCY WITH HISTORY OF PRE-TERM LABOR
V23.49	PREGNANCY WITH OTHER POOR OBSTETRIC HISTORY
V23.5	SUPERVISION OF HIGH-RISK PREGNANCY WITH OTHER POOR REPRODUCTIVE HISTORY
V23.7	SUPERVISION OF HIGH-RISK PREGNANCY WITH INSUFFICIENT PRENATAL CARE
V23.81	SUPERVISION OF HIGH-RISK PREGNANCY WITH ELDERLY PRIMIGRAVIDA
V23.82	SUPERVISION OF HIGH-RISK PREGNANCY WITH ELDERLY MULTIGRAVIDA
V23.85	PREGNANCY RESULTING FROM ASSISTED REPRODUCTIVE TECHNOLOGY
V23.87	ENCOUNTER TO DETERMINE FETAL VIABILITY OF PREGNANCY
V23.89	SUPERVISION OF OTHER HIGH-RISK PREGNANCY
V23.9	SUPERVISION OF UNSPECIFIED HIGH-RISK PREGNANCY
V61.7	OTHER UNWANTED PREGNANCY
V72.40	PREGNANCY EXAMINATION OR TEST, PREGNANCY UNCONFIRMED
V72.42	PREGNANCY EXAMINATION OR TEST, POSITIVE RESULT
Z32.00	ENCOUNTER FOR PREGNANCY TEST, RESULT UNKNOWN
Z32.01	ENCOUNTER FOR PREGNANCY TEST, RESULT POSITIVE
Z33.1	PREGNANT STATE, INCIDENTAL
Z33.2	ENCOUNTER FOR ELECTIVE TERMINATION OF PREGNANCY
Z34.00	ENCOUNTER FOR SUPERVISION OF NORMAL FIRST PREGNANCY, UNSPECIFIED TRIMESTER
Z34.01	ENCOUNTER FOR SUPERVISION OF NORMAL FIRST PREGNANCY, FIRST TRIMESTER
Z34.02	ENCOUNTER FOR SUPERVISION OF NORMAL FIRST PREGNANCY, SECOND TRIMESTER
Z34.03	ENCOUNTER FOR SUPERVISION OF NORMAL FIRST PREGNANCY, THIRD TRIMESTER
Z34.80	ENCOUNTER FOR SUPERVISION OF OTHER NORMAL PREGNANCY, UNSPECIFIED TRIMESTER
Z34.81	ENCOUNTER FOR SUPERVISION OF OTHER NORMAL PREGNANCY, FIRST TRIMESTER
Z34.82	ENCOUNTER FOR SUPERVISION OF OTHER NORMAL PREGNANCY, SECOND TRIMESTER
Z34.83	ENCOUNTER FOR SUPERVISION OF OTHER NORMAL PREGNANCY, THIRD TRIMESTER
Z34.90	ENCOUNTER FOR SUPERVISION OF NORMAL PREGNANCY, UNSPECIFIED, UNSPECIFIED TRIMESTER
Z34.91	ENCOUNTER FOR SUPERVISION OF NORMAL PREGNANCY, UNSPECIFIED, FIRST TRIMESTER
Z34.92	ENCOUNTER FOR SUPERVISION OF NORMAL PREGNANCY, UNSPECIFIED, SECOND TRIMESTER
Z34.93	ENCOUNTER FOR SUPERVISION OF NORMAL PREGNANCY, UNSPECIFIED, THIRD TRIMESTER
Z3A.01	LESS THAN 8 WEEKS GESTATION OF PREGNANCY
Z3A.12	12 WEEKS GESTATION OF PREGNANCY
Z3A.32	32 WEEKS GESTATION OF PREGNANCY
Z64.0	PROBLEMS RELATED TO UNWANTED PREGNANCY
Z72.0	TOBACCO USE
Z87.59	PERSONAL HISTORY OF OTHER COMPLICATIONS OF PREGNANCY, CHILDBIRTH AND THE PUERPERIUM
