# Supplementary material for: Antihypertensive effects of yoga in a general patient population: real-world evidence from electronic health records, a retrospective case-control study
Source: BMC Public Health. 2022 Jan 27;22:186. doi: 10.1186/s12889-022-12569-3 (PMC8796468; doi:10.1186/s12889-022-12569-3)
Supplement: Supplementary file 2 — Additional file 2. List of drugs. Antihypertensives, beta blockers, calcium-channel blockers and diuretics identified in this data set. [file 12889_2022_12569_MOESM2_ESM.csv]

Additional File 2. Table of blood pressure lowering drugs prescribed to patients in this study population based on EHR data
GENERIC_NAME	PHARMACY_CLASS
ALISKIREN FUMARATE	Antihypertensive
ALISKIREN-HYDROCHLOROTHIAZIDE	Antihypertensive
ALISKIREN-VALSARTAN	Antihypertensive
AMLODIPINE BESYLATE-BENAZEPRIL HCL	Antihypertensive
AMLODIPINE BESYLATE-OLMESARTAN MEDOXOMIL	Antihypertensive
AMLODIPINE BESYLATE-VALSARTAN	Antihypertensive
AMLODIPINE-OLMESARTAN	Antihypertensive
AMLODIPINE-VALSARTAN-HYDROCHLOROTHIAZIDE	Antihypertensive
ATENOLOL & CHLORTHALIDONE	Antihypertensive
AZILSARTAN MEDOXOMIL	Antihypertensive
AZILSARTAN MEDOXOMIL-CHLORTHALIDONE	Antihypertensive
BENAZEPRIL & HYDROCHLOROTHIAZIDE	Antihypertensive
BENAZEPRIL HCL	Antihypertensive
BISOPROLOL & HYDROCHLOROTHIAZIDE	Antihypertensive
CANDESARTAN CILEXETIL	Antihypertensive
CANDESARTAN CILEXETIL-HYDROCHLOROTHIAZIDE	Antihypertensive
CLONIDINE HCL	Antihypertensive
CLONIDINE & CHLORTHALIDONE	Antihypertensive
DOXAZOSIN MESYLATE	Antihypertensive
ENALAPRIL MALEATE	Antihypertensive
ENALAPRIL MALEATE & HYDROCHLOROTHIAZIDE	Antihypertensive
ENALAPRIL MALEATE-FELODIPINE	Antihypertensive
EPLERENONE	Antihypertensive
EPROSARTAN MESYLATE	Antihypertensive
EPROSARTAN MESYLATE-HYDROCHLOROTHIAZIDE	Antihypertensive
FOSINOPRIL SODIUM & HYDROCHLOROTHIAZIDE	Antihypertensive
FOSINOPRIL SODIUM	Antihypertensive
GUANFACINE HCL	Antihypertensive
HYDRALAZINE & HYDROCHLOROTHIAZIDE	Antihypertensive
HYDRALAZINE HCL	Antihypertensive
IRBESARTAN	Antihypertensive
IRBESARTAN-HYDROCHLOROTHIAZIDE	Antihypertensive
LISINOPRIL	Antihypertensive
LISINOPRIL & HYDROCHLOROTHIAZIDE	Antihypertensive
LOSARTAN POTASSIUM	Antihypertensive
LOSARTAN POTASSIUM & HYDROCHLOROTHIAZIDE	Antihypertensive
METHYLDOPA & HYDROCHLOROTHIAZIDE	Antihypertensive
METHYLDOPA	Antihypertensive
METOPROLOL & HYDROCHLOROTHIAZIDE	Antihypertensive
MINOXIDIL	Antihypertensive
MOEXIPRIL HCL	Antihypertensive
MOEXIPRIL-HYDROCHLOROTHIAZIDE	Antihypertensive
OLMESARTAN MEDOXOMIL	Antihypertensive
OLMESARTAN MEDOXOMIL-HYDROCHLOROTHIAZIDE	Antihypertensive
OLMESARTAN-AMLODIPINE-HYDROCHLOROTHIAZIDE	Antihypertensive
PERINDOPRIL ERBUMINE	Antihypertensive
PHENOXYBENZAMINE HCL	Antihypertensive
PRAZOSIN HCL	Antihypertensive
QUINAPRIL HCL	Antihypertensive
QUINAPRIL-HYDROCHLOROTHIAZIDE	Antihypertensive
RAMIPRIL	Antihypertensive
TELMISARTAN	Antihypertensive
TELMISARTAN-HYDROCHLOROTHIAZIDE	Antihypertensive
TERAZOSIN HCL	Antihypertensive
TRANDOLAPRIL-VERAPAMIL HCL	Antihypertensive
VALSARTAN	Antihypertensive
VALSARTAN-HYDROCHLOROTHIAZIDE	Antihypertensive
ACEBUTOLOL HCL	Beta blockers
ATENOLOL	Beta blockers
BISOPROLOL FUMARATE	Beta blockers
CARVEDILOL	Beta blockers
CARVEDILOL PHOSPHATE	Beta blockers
LABETALOL HCL	Beta blockers
METOPROLOL SUCCINATE	Beta blockers
METOPROLOL TARTRATE	Beta blockers
METOPROLOL TARTRATE IV SOLN 5 MG/5ML	Beta blockers
NADOLOL	Beta blockers
NEBIVOLOL HCL	Beta blockers
PENBUTOLOL SULFATE	Beta blockers
PINDOLOL	Beta blockers
PROPRANOLOL HCL	Beta blockers
SOTALOL HCL	Beta blockers
TIMOLOL MALEATE	Beta blockers
AMLODIPINE BESYLATE	Calcium blockers
AMLODIPINE	Calcium blockers
DILTIAZEM HCL	Calcium blockers
FELODIPINE	Calcium blockers
ISRADIPINE	Calcium blockers
NIFEDIPINE	Calcium blockers
NICARDIPINE HCL	Calcium blockers
NIMODIPINE	Calcium blockers
NISOLDIPINE	Calcium blockers
VERAPAMIL HCL	Calcium blockers
AMILORIDE HCL	Diuretics
ACETAZOLAMIDE	Diuretics
AMILORIDE & HYDROCHLOROTHIAZIDE	Diuretics
BUCHU-JUNIPER-K GLUC-PARSLEY-UVA URSI	Diuretics
BUMETANIDE	Diuretics
CHLOROTHIAZIDE	Diuretics
CHLORTHALIDONE	Diuretics
ETHACRYNIC ACID	Diuretics
FUROSEMIDE	Diuretics
FUROSEMIDE INJ 10 MG/ML	Diuretics
FUROSEMIDE ORAL SOLN 10 MG/ML	Diuretics
HYDROCHLOROTHIAZIDE	Diuretics
INDAPAMIDE	Diuretics
METOLAZONE	Diuretics
METHAZOLAMIDE	Diuretics
METHYCLOTHIAZIDE	Diuretics
SPIRONOLACTONE	Diuretics
SPIRONOLACTONE & HYDROCHLOROTHIAZIDE	Diuretics
TORSEMIDE	Diuretics
TRIAMTERENE	Diuretics
TRIAMTERENE & HYDROCHLOROTHIAZIDE	Diuretics
